# Supplementary material for: Calcium Sets the Clock in Ameloblasts
Source: Front Physiol. 2020 Jul 31;11:920. doi: 10.3389/fphys.2020.00920 (PMC7411184; doi:10.3389/fphys.2020.00920)
Supplement: Supplementary file 3 [file Data_Sheet_1.XLSX]

## Sheet: Gene Table
PCR Array Catalog #:	PAMM-153Z
Position	Unigene	Refseq	Symbol	Description	Gname
A01	Mm.42233	NM_009591	Aanat	Arylalkylamine N-acetyltransferase	AA-NAT/Nat-2/Nat4/Snat
A02	Mm.290578	NM_020559	Alas1	Aminolevulinic acid synthase 1	ALAS/ALAS-N/Alas-1/Alas-h
A03	Mm.33970	NM_007489	Arntl	Aryl hydrocarbon receptor nuclear translocator-like	Arnt3/BMAL1b/Bmal1/MOP3/bHLHe5/bmal1b'
A04	Mm.333500	NM_172309	Arntl2	Aryl hydrocarbon receptor nuclear translocator-like 2	4632430A05Rik/BMAL2/CLIF/MOP9/bHLHe6
A05	Mm.2436	NM_011498	Bhlhe40	Basic helix-loop-helix family, member e40	Bhlhb2/C130042M06Rik/CR8/Clast5/Dec1/Sharp2/Stra13/Stra14
A06	Mm.154529	NM_024469	Bhlhe41	Basic helix-loop-helix family, member e41	6430520M22Rik/Bhlhb2l/Bhlhb3/DEC2/Sharp1
A07	Mm.131530	NM_177407	Camk2a	Calcium/calmodulin-dependent protein kinase II alpha	CaMKII/R74975/mKIAA0968
A08	Mm.439733	NM_007595	Camk2b	Calcium/calmodulin-dependent protein kinase II, beta	-
A09	Mm.442379	NM_023813	Camk2d	Calcium/calmodulin-dependent protein kinase II, delta	2810011D23Rik/8030469K03Rik/CaMK II/[d]-CaMKII
A10	Mm.235182	NM_178597	Camk2g	Calcium/calmodulin-dependent protein kinase II gamma	Camkg
A11	Mm.75498	NM_013732	Cartpt	CART prepropeptide	Cart
A12	Mm.86541	NM_009834	Noct	CCR4 carbon catabolite repression 4-like (S. cerevisiae)	AU043840/Ccr4/Ccrn4l
B01	Mm.35088	NM_009602	Chrnb2	Cholinergic receptor, nicotinic, beta polypeptide 2 (neuronal)	Acrb-2/Acrb2/C030030P04Rik/[b]2-nAchR
B02	Mm.3552	NM_007715	Clock	Circadian locomotor output cycles kaput	5330400M04Rik/KAT13D
B03	Mm.422634	NM_133828	Creb1	CAMP responsive element binding protein 1	2310001E10Rik/3526402H21Rik/AV083133/Creb/Creb-1
B04	Mm.12407	NM_013497	Creb3	CAMP responsive element binding protein 3	AU044960/AW538053/C80076/LZIP/LZIP-1/LZIP-2/Luman
B05	Mm.441911	NM_007770	Crx	Cone-rod homeobox containing gene	Crx1
B06	Mm.26237	NM_007771	Cry1	Cryptochrome 1 (photolyase-like)	AU020726/AU021000/Phll1
B07	Mm.254181	NM_009963	Cry2	Cryptochrome 2 (photolyase-like)	AV006279/D130054K12Rik
B08	Mm.26908	NM_146087	Csnk1a1	Casein kinase 1, alpha 1	2610208K14Rik/4632404G05Rik/5430427P18Rik/CK1a/Csnk1a
B09	Mm.216227	NM_139059	Csnk1d	Casein kinase 1, delta	1200006A05Rik/AA409348/D930010H05Rik
B10	Mm.30199	NM_013767	Csnk1e	Casein kinase 1, epsilon	AI426939/AI551861/AW457082/CK1epsilon/CKIe/KC1epsilon/tau
B11	Mm.23692	NM_007788	Csnk2a1	Casein kinase 2, alpha 1 polypeptide	Csnk2a1-rs4
B12	Mm.440348	NM_009974	Csnk2a2	Casein kinase 2, alpha prime polypeptide	1110035J23Rik/C77789/CK2
C01	Mm.378235	NM_016974	Dbp	D site albumin promoter binding protein	-
C02	Mm.181959	NM_007913	Egr1	Early growth response 1	A530045N19Rik/ETR103/Egr-1/Krox-1/Krox-24/Krox24/NGF1-A/NGFI-A/NGFIA/TIS8/Zenk/Zfp-6/Zif268/egr
C03	Mm.103737	NM_018781	Egr3	Early growth response 3	Pilot
C04	Mm.349116	NM_001312875	Epo	Erythropoietin	-
C05	Mm.386776	NM_007953	Esrra	Estrogen related receptor, alpha	ERRalpha/Err1/Estrra/Nr3b1
C06	Mm.233904	NM_178674	Fbxl21	F-box and leucine-rich repeat protein 21	D630045D17Rik/FBL3B/FBXL3B/Psttm
C07	Mm.214746	NM_015822	Fbxl3	F-box and leucine-rich repeat protein 3	AU041772/AW212966/FBK/Fbl3a/Fbxl3a/Ovtm/Play68
C08	Mm.378937	NM_013546	Hebp1	Heme binding protein 1	Hebp
C09	Mm.158903	NM_172563	Hlf	Hepatic leukemia factor	E230015K02Rik
C10	Mm.254266	NM_008315	Htr7	5-hydroxytryptamine (serotonin) receptor 7	5-HT7
C11	Mm.105218	NM_008390	Irf1	Interferon regulatory factor 1	AU020929/Irf-1
C12	Mm.486347	NM_010610	Kcnma1	Potassium large conductance calcium-activated channel, subfamily M, alpha member 1	5730414M22Rik/BKCa/MaxiK/Slo/Slo1/mSlo/mSlo1
D01	Mm.196581	NM_011949	Mapk1	Mitogen-activated protein kinase 1	9030612K14Rik/AA407128/AU018647/C78273/ERK/Erk2/MAPK2/PRKM2/Prkm1/p41mapk/p42mapk
D02	Mm.311337	NM_011951	Mapk14	Mitogen-activated protein kinase 14	CSBP2/Crk1/Csbp1/Mxi2/PRKM14/PRKM15/p38/p38-alpha/p38MAPK/p38a/p38alpha
D03	Mm.8385	NM_011952	Mapk3	Mitogen-activated protein kinase 3	Erk-1/Erk1/Ert2/Esrk1/Mnk1/Mtap2k/Prkm3/p44/p44erk1/p44mapk
D04	Mm.29815	NM_145569	Mat2a	Methionine adenosyltransferase II, alpha	D630045P18Rik
D05	Mm.5133	NM_008639	Mtnr1a	Melatonin receptor 1A	MR/MelR
D06	Mm.222631	NM_145712	Mtnr1b	Melatonin receptor 1B	Mel-1B-R/Mel1b/Mt2
D07	Mm.1526	NM_010866	Myod1	Myogenic differentiation 1	AI503393/MYF3/MyoD/Myod-1/bHLHc1
D08	Mm.469663	NM_008679	Ncoa3	Nuclear receptor coactivator 3	2010305B15Rik/AW321064/Actr/Aib1/KAT13B/Rac3/Src3/Tram-1/Tram1/bHLHe42/p/Cip/pCip
D09	Mm.136604	NM_017373	Nfil3	Nuclear factor, interleukin 3, regulated	AV225605/E4BP4
D10	Mm.41974	NM_008700	Nkx2-5	NK2 transcription factor related, locus 5 (Drosophila)	Csx/Nkx-2.5/Nkx2.5/tinman
D11	Mm.333709	NM_001011684	Nms	Neuromedin S	AB164466
D12	Mm.2380	NM_008719	Npas2	Neuronal PAS domain protein 2	MOP4/bHLHe9
E01	Mm.390397	NM_145434	Nr1d1	Nuclear receptor subfamily 1, group D, member 1	A530070C09Rik/R75201
E02	Mm.26587	NM_011584	Nr1d2	Nuclear receptor subfamily 1, group D, member 2	RVR/Rev-erb
E03	Mm.28989	NM_010150	Nr2f6	Nuclear receptor subfamily 2, group F, member 6	AV090102/COUP-TF3/EAR2/Erbal2
E04	Mm.32744	NM_010098	Opn3	Opsin 3	ERO/Ecpn
E05	Mm.272060	NM_013887	Opn4	Opsin 4 (melanopsin)	1110007J02Rik/Gm533
E06	Mm.8026	NM_011038	Pax4	Paired box gene 4	Pax-4
E07	Mm.7373	NM_011065	Per1	Period homolog 1 (Drosophila)	Per/m-rigui/mPer1
E08	Mm.466999	NM_011066	Per2	Period homolog 2 (Drosophila)	mKIAA0347/mPer2
E09	Mm.121361	NM_011067	Per3	Period homolog 3 (Drosophila)	2810049O06Rik/mPer3
E10	Mm.245261	NM_198934	Pou2f1	POU domain, class 2, transcription factor 1	2810482H01Rik/NF-A1/Oct-1/Oct1/Otf-1/Otf1
E11	Mm.212789	NM_011144	Ppara	Peroxisome proliferator activated receptor alpha	4933429D07Rik/AW742785/Nr1c1/PPAR-alpha/PPARalpha/Ppar
E12	Mm.259072	NM_008904	Ppargc1a	Peroxisome proliferative activated receptor, gamma, coactivator 1 alpha	A830037N07Rik/ENSMUSG00000079510/Gm11133/PGC-1/PPARGC-1-alpha/Pgc-1alpha/Pgc1/Pgco1/Ppargc1
F01	Mm.240313	NM_011073	Prf1	Perforin 1 (pore forming protein)	Pfn/Pfp/Prf-1
F02	Mm.19111	NM_008854	Prkaca	Protein kinase, cAMP dependent, catalytic, alpha	PKCD/Pkaca
F03	Mm.16766	NM_011100	Prkacb	Protein kinase, cAMP dependent, catalytic, beta	CbPKA/Pkacb
F04	Mm.30039	NM_021880	Prkar1a	Protein kinase, cAMP dependent regulatory, type I, alpha	1300018C22Rik/RIalpha/Tse-1/Tse1
F05	Mm.306163	NM_008923	Prkar1b	Protein kinase, cAMP dependent regulatory, type I beta	AI385716/RIbeta
F06	Mm.253102	NM_008924	Prkar2a	Protein kinase, cAMP dependent regulatory, type II alpha	1110061A24Rik/AI317181/AI836829/RII(alpha)
F07	Mm.25594	NM_011158	Prkar2b	Protein kinase, cAMP dependent regulatory, type II beta	AI451071/AW061005/PKARIIbeta/Pkarb2/RII(beta)
F08	Mm.222178	NM_011101	Prkca	Protein kinase C, alpha	AI875142/Pkca
F09	Mm.207496	NM_008855	Prkcb	Protein kinase C, beta	A130082F03Rik/PKC-Beta/Pkcb/Prkcb1/Prkcb2
F10	Mm.283777	NM_144944	Prokr2	Prokineticin receptor 2	B830005M06Rik/EG-VEGRF2/Gpcr73l1/Gpr73l1/PKR2
F11	Mm.1008	NM_008963	Ptgds	Prostaglandin D2 synthase (brain)	21kDa/L-PGDS/PGD2/PGDS/PGDS2/Ptgs3
F12	Mm.378450	NM_013646	Rora	RAR-related orphan receptor alpha	9530021D13Rik/Nr1f1/ROR1/ROR2/ROR3/nmf267/sg/staggerer/tmgc26
G01	Mm.234641	NM_146095	Rorb	RAR-related orphan receptor beta	Nr1f2/RZR-beta/RZRB/Rorbeta
G02	Mm.4372	NM_011281	Rorc	RAR-related orphan receptor gamma	Nr1f3/RORgamma/TOR/Thor
G03	Mm.261564	NM_001081060	Slc9a3	Solute carrier family 9 (sodium/hydrogen exchanger), member 3	9030624O13Rik/AI930210/NHE-3/NHE3
G04	Mm.100399	NM_008540	Smad4	MAD homolog 4 (Drosophila)	AW743858/D18Wsu70e/DPC4/Madh4
G05	Mm.4618	NM_013672	Sp1	Trans-acting transcription factor 1	1110003E12Rik/AA450830/AI845540/Sp1-1
G06	Mm.278701	NM_011480	Srebf1	Sterol regulatory element binding transcription factor 1	ADD1/SREBP-1a/SREBP1/SREBP1c/bHLHd1
G07	Mm.277403	NM_011488	Stat5a	Signal transducer and activator of transcription 5A	AA959963/STAT5
G08	Mm.487150	NM_011547	Tfap2a	Transcription factor AP-2, alpha	AP-2/AP2alpha/Ap-2 (a)/Ap2/Ap2tf/Tcfap2a
G09	Mm.270278	NM_017376	Tef	Thyrotroph embryonic factor	2310028D20Rik
G10	Mm.248380	NM_011577	Tgfb1	Transforming growth factor, beta 1	TGF-beta1/TGFbeta1/Tgfb/Tgfb-1
G11	Mm.6458	NM_011589	Timeless	Timeless homolog (Drosophila)	C77407/Debt69/tim
G12	Mm.287173	NM_009516	Wee1	WEE 1 homolog 1 (S. pombe)	Wee1A
H01	Mm.328431	NM_007393	Actb	Actin, beta	Actx/E430023M04Rik/beta-actin
H02	Mm.163	NM_009735	B2m	Beta-2 microglobulin	Ly-m11/beta2-m/beta2m
H03	Mm.309092	NM_008084	Gapdh	Glyceraldehyde-3-phosphate dehydrogenase	Gapd
H04	Mm.3317	NM_010368	Gusb	Glucuronidase, beta	AI747421/Gur/Gus/Gus-r/Gus-s/Gus-t/Gus-u/Gut/asd/g
H05	Mm.2180	NM_008302	Hsp90ab1	Heat shock protein 90 alpha (cytosolic), class B member 1	90kDa/AL022974/C81438/Hsp84/Hsp84-1/Hsp90/Hspcb
H06	N/A	SA_00106	MGDC	Mouse Genomic DNA Contamination	MIGX1B
H07	N/A	SA_00104	RTC	Reverse Transcription Control	RTC
H08	N/A	SA_00104	RTC	Reverse Transcription Control	RTC
H09	N/A	SA_00104	RTC	Reverse Transcription Control	RTC
H10	N/A	SA_00103	PPC	Positive PCR Control	PPC
H11	N/A	SA_00103	PPC	Positive PCR Control	PPC
H12	N/A	SA_00103	PPC	Positive PCR Control	PPC

## Sheet: Average Ct
Position	Symbol	AVG Ct		Standard Deviation
		Control Group	Stim1 cKO	Control Group	Stim1 cKO
A01	Aanat	31.21	30.46	0.566598	0.255408
A02	Alas1	32.51	32.73	0.344432	0.110604
A03	Arntl	28.55	26.88	0.703160	0.305123
A04	Arntl2	33.81	32.74	0.448367	3.920208
A05	Bhlhe40	30.87	33.61	0.511599	2.413324
A06	Bhlhe41	31.04	33.74	1.146923	1.025004
A07	Camk2a	29.92	30.49	0.628039	1.945482
A08	Camk2b	24.12	24.74	0.443959	0.153731
A09	Camk2d	28.06	29.41	0.495177	0.490850
A10	Camk2g	29.79	29.49	0.142945	0.223383
A11	Cartpt	29.64	27.93	0.780150	3.250185
A12	Noct	35.00	33.37	0.000000	1.450827
B01	Chrnb2	28.51	27.33	0.247857	0.081854
B02	Clock	31.02	29.39	3.245196	1.932330
B03	Creb1	27.51	26.65	0.241730	3.153242
B04	Creb3	25.64	27.30	0.667258	0.302875
B05	Crx	35.00	35.00	0.000000	0.000000
B06	Cry1	28.02	29.26	0.264575	2.304105
B07	Cry2	28.58	28.63	2.086392	2.320582
B08	Csnk1a1	28.55	26.38	0.542433	1.623155
B09	Csnk1d	26.51	27.43	0.920072	1.621203
B10	Csnk1e	24.24	24.65	0.845064	0.249466
B11	Csnk2a1	29.34	29.67	1.470238	1.137424
B12	Csnk2a2	28.61	26.96	0.258908	2.309379
C01	Dbp	24.61	23.60	0.306649	3.608799
C02	Egr1	29.03	30.51	0.252389	0.247857
C03	Egr3	31.52	28.50	1.850955	0.508167
C04	Epo	32.67	35.00	2.135439	0.000000
C05	Esrra	35.00	35.00	0.000000	0.000000
C06	Fbxl21	35.00	34.85	0.000000	0.254034
C07	Fbxl3	31.51	28.63	3.139623	0.110151
C08	Hebp1	25.60	26.88	1.954516	2.885429
C09	Hlf	28.81	29.59	1.402997	1.455782
C10	Htr7	30.29	31.28	1.246876	0.423950
C11	Irf1	33.16	33.55	0.514684	0.190788
C12	Kcnma1	30.12	30.61	0.105040	0.355528
D01	Mapk1	28.40	27.40	0.514684	0.445421
D02	Mapk14	28.36	26.78	0.275379	0.389358
D03	Mapk3	31.00	30.98	1.975475	2.377695
D04	Mat2a	34.50	35.00	0.866025	0.000000
D05	Mtnr1a	32.82	33.53	2.073218	2.546115
D06	Mtnr1b	26.01	26.73	0.852819	1.144246
D07	Myod1	31.16	30.96	0.915769	0.815128
D08	Ncoa3	29.71	30.78	0.965004	0.244404
D09	Nfil3	33.48	32.58	0.243790	0.160104
D10	Nkx2-5	28.86	30.14	2.234368	1.495070
D11	Nms	31.11	30.89	1.564736	1.080386
D12	Npas2	35.00	35.00	0.000000	0.000000
E01	Nr1d1	34.95	33.14	0.050332	3.221615
E02	Nr1d2	33.18	35.00	3.152332	0.000000
E03	Nr2f6	27.34	29.29	0.227450	0.640937
E04	Opn3	33.49	35.00	1.319356	0.000000
E05	Opn4	33.11	34.65	1.101696	0.397157
E06	Pax4	31.69	31.73	0.398790	0.091652
E07	Per1	32.70	33.20	0.225019	0.606987
E08	Per2	30.70	32.38	0.651997	0.159478
E09	Per3	30.53	28.40	3.874343	0.170880
E10	Pou2f1	29.56	30.30	0.392726	1.052347
E11	Ppara	30.93	31.23	0.688210	0.817700
E12	Ppargc1a	31.31	30.31	1.189510	0.255147
F01	Prf1	35.00	35.00	0.000000	0.000000
F02	Prkaca	33.72	34.37	1.041105	0.474798
F03	Prkacb	32.86	35.00	3.706589	0.000000
F04	Prkar1a	31.20	29.58	3.294242	0.300500
F05	Prkar1b	29.02	29.63	0.522717	0.317962
F06	Prkar2a	31.95	33.59	2.647968	0.088882
F07	Prkar2b	27.52	27.80	0.070946	0.205994
F08	Prkca	29.30	32.16	0.813040	0.582065
F09	Prkcb	29.06	27.57	0.260256	4.010823
F10	Prokr2	30.84	30.84	2.180879	1.799565
F11	Ptgds	31.55	31.53	1.859149	0.166433
F12	Rora	32.57	34.65	0.282902	0.255343
G01	Rorb	27.94	27.39	2.320050	1.850081
G02	Rorc	34.17	32.64	0.736637	0.352467
G03	Slc9a3	34.51	33.50	0.800021	1.317966
G04	Smad4	34.85	34.83	0.254034	0.234379
G05	Sp1	31.15	29.50	3.343910	0.406981
G06	Srebf1	33.64	32.28	1.662057	4.711178
G07	Stat5a	28.54	30.68	0.285015	0.251197
G08	Tfap2a	29.55	27.72	0.707766	0.430155
G09	Tef	27.03	26.40	5.001170	0.066583
G10	Tgfb1	26.50	29.15	0.287460	0.198578
G11	Timeless	31.07	30.56	1.355888	0.420357
G12	Wee1	30.87	31.37	3.904732	6.287344
H01	Actb	20.29	20.57	0.104403	0.388887
H02	B2m	20.39	20.57	0.377403	0.249800
H03	Gapdh	19.36	19.61	0.126623	0.255408
H04	Gusb	19.48	19.43	0.178979	0.310215
H05	Hsp90ab1	20.49	21.51	0.235160	0.355949

## Sheet: Average Delta(Ct)
Position	Symbol	AVG Delta(Ct) (Ct(GOI) - Ave Ct(HKG))		Standard Deviation
		Control Group	Stim1 cKO	Control Group	Stim1 cKO
A01	Aanat	11.38	10.37	0.539684	0.474192
A02	Alas1	12.69	12.64	0.316583	0.171343
A03	Arntl	8.72	6.79	0.678829	0.527233
A04	Arntl2	13.98	12.65	0.472925	3.990822
A05	Bhlhe40	11.05	13.52	0.493736	2.487370
A06	Bhlhe41	11.21	13.65	1.119847	1.096019
A07	Camk2a	10.09	10.40	0.600174	1.912727
A08	Camk2b	4.30	4.65	0.440464	0.371158
A09	Camk2d	8.24	9.32	0.494478	0.371898
A10	Camk2g	9.96	9.40	0.118145	0.433042
A11	Cartpt	9.82	7.84	0.798639	3.293755
A12	Noct	15.18	13.28	0.028431	1.352230
B01	Chrnb2	8.69	7.24	0.274181	0.296353
B02	Clock	11.20	9.30	3.247639	1.782351
B03	Creb1	7.68	6.56	0.232504	3.229754
B04	Creb3	5.81	7.21	0.656322	0.495084
B05	Crx	15.18	14.91	0.028431	0.222205
B06	Cry1	8.20	9.17	0.241471	2.174690
B07	Cry2	8.76	8.54	2.077456	2.532533
B08	Csnk1a1	8.73	6.29	0.514125	1.596483
B09	Csnk1d	6.68	7.34	0.900560	1.580878
B10	Csnk1e	4.41	4.56	0.866838	0.447893
B11	Csnk2a1	9.52	9.58	1.441807	1.222746
B12	Csnk2a2	8.79	6.87	0.258699	2.108520
C01	Dbp	4.78	3.51	0.325205	3.694429
C02	Egr1	9.21	10.42	0.239078	0.468837
C03	Egr3	11.70	8.41	1.857707	0.629768
C04	Epo	12.85	14.91	2.115126	0.222205
C05	Esrra	15.18	14.91	0.028431	0.222205
C06	Fbxl21	15.18	14.76	0.028431	0.383286
C07	Fbxl3	11.69	8.54	3.153676	0.230235
C08	Hebp1	5.78	6.79	1.981483	2.951157
C09	Hlf	8.99	9.50	1.431401	1.528537
C10	Htr7	10.47	11.19	1.261253	0.241057
C11	Irf1	13.34	13.46	0.526458	0.238275
C12	Kcnma1	10.30	10.52	0.126194	0.504752
D01	Mapk1	8.58	7.31	0.542917	0.483503
D02	Mapk14	8.53	6.69	0.267036	0.342746
D03	Mapk3	11.18	10.89	2.001327	2.460042
D04	Mat2a	14.68	14.91	0.893481	0.222205
D05	Mtnr1a	13.00	13.44	2.099839	2.619699
D06	Mtnr1b	6.19	6.64	0.868394	1.218985
D07	Myod1	11.34	10.87	0.888693	0.946339
D08	Ncoa3	9.88	10.69	0.937314	0.416063
D09	Nfil3	13.65	12.49	0.272137	0.088081
D10	Nkx2-5	9.04	10.05	2.261771	1.463338
D11	Nms	11.29	10.80	1.536395	0.868250
D12	Npas2	15.18	14.91	0.028431	0.222205
E01	Nr1d1	15.12	13.05	0.077513	3.293429
E02	Nr1d2	13.36	14.91	3.145236	0.222205
E03	Nr2f6	7.52	9.20	0.252339	0.518821
E04	Opn3	13.67	14.91	1.342147	0.222205
E05	Opn4	13.28	14.56	1.077037	0.240017
E06	Pax4	11.87	11.64	0.427112	0.147564
E07	Per1	12.87	13.11	0.197758	0.829191
E08	Per2	10.88	12.29	0.623665	0.368522
E09	Per3	10.70	8.31	3.894343	0.372928
E10	Pou2f1	9.73	10.21	0.415341	0.999279
E11	Ppara	11.11	11.14	0.716048	0.600632
E12	Ppargc1a	11.48	10.22	1.209549	0.467680
F01	Prf1	15.18	14.91	0.028431	0.222205
F02	Prkaca	13.90	14.28	1.019195	0.292931
F03	Prkacb	13.04	14.91	3.734020	0.222205
F04	Prkar1a	11.37	9.49	3.314839	0.275545
F05	Prkar1b	9.20	9.54	0.503513	0.247437
F06	Prkar2a	12.12	13.50	2.669271	0.193714
F07	Prkar2b	7.69	7.71	0.095438	0.138052
F08	Prkca	9.47	12.07	0.839945	0.423291
F09	Prkcb	9.24	7.48	0.232540	4.076343
F10	Prokr2	11.02	10.75	2.154698	1.733078
F11	Ptgds	11.73	11.44	1.837940	0.212309
F12	Rora	12.74	14.56	0.300680	0.424352
G01	Rorb	8.12	7.30	2.293104	2.063050
G02	Rorc	14.35	12.55	0.758172	0.132696
G03	Slc9a3	14.69	13.41	0.779439	1.305530
G04	Smad4	15.03	14.74	0.248345	0.091150
G05	Sp1	11.33	9.41	3.362376	0.628298
G06	Srebf1	13.81	12.19	1.689085	4.780855
G07	Stat5a	8.71	10.59	0.278583	0.378120
G08	Tfap2a	9.72	7.63	0.683087	0.443180
G09	Tef	7.21	6.31	5.027799	0.274879
G10	Tgfb1	6.68	9.06	0.299625	0.356452
G11	Timeless	11.25	10.47	1.329464	0.307937
G12	Wee1	11.04	11.28	3.931260	6.355850
H01	Actb	0.47	0.48	0.112509	0.242607
H02	B2m	0.56	0.48	0.388405	0.113027
H03	Gapdh	-0.47	-0.48	0.112509	0.242607
H04	Gusb	-0.35	-0.66	0.203367	0.525222
H05	Hsp90ab1	0.67	1.42	0.255261	0.532518

## Sheet: 2^(-Avg.(Delta(Ct))
Position	Symbol	2^(-Avg.(Delta(Ct))
		Control Group	Stim1 cKO
A01	Aanat	0.000374	0.000757
A02	Alas1	0.000151	0.000156
A03	Arntl	0.002366	0.009037
A04	Arntl2	0.000062	0.000156
A05	Bhlhe40	0.000472	0.000085
A06	Bhlhe41	0.000421	0.000078
A07	Camk2a	0.000915	0.000740
A08	Camk2b	0.050883	0.039738
A09	Camk2d	0.003315	0.001561
A10	Camk2g	0.001002	0.001480
A11	Cartpt	0.001106	0.004364
A12	Noct	0.000027	0.000101
B01	Chrnb2	0.002421	0.006615
B02	Clock	0.000426	0.001586
B03	Creb1	0.004865	0.010623
B04	Creb3	0.017783	0.006770
B05	Crx	0.000027	0.000032
B06	Cry1	0.003408	0.001736
B07	Cry2	0.002307	0.002687
B08	Csnk1a1	0.002355	0.012809
B09	Csnk1d	0.009730	0.006172
B10	Csnk1e	0.046930	0.042296
B11	Csnk2a1	0.001365	0.001304
B12	Csnk2a2	0.002259	0.008569
C01	Dbp	0.036314	0.087981
C02	Egr1	0.001692	0.000728
C03	Egr3	0.000301	0.002933
C04	Epo	0.000136	0.000032
C05	Esrra	0.000027	0.000032
C06	Fbxl21	0.000027	0.000036
C07	Fbxl3	0.000303	0.002680
C08	Hebp1	0.018199	0.009037
C09	Hlf	0.001971	0.001381
C10	Htr7	0.000707	0.000429
C11	Irf1	0.000097	0.000089
C12	Kcnma1	0.000793	0.000681
D01	Mapk1	0.002619	0.006302
D02	Mapk14	0.002699	0.009685
D03	Mapk3	0.000432	0.000526
D04	Mat2a	0.000038	0.000032
D05	Mtnr1a	0.000122	0.000090
D06	Mtnr1b	0.013729	0.010027
D07	Myod1	0.000386	0.000536
D08	Ncoa3	0.001059	0.000607
D09	Nfil3	0.000078	0.000174
D10	Nkx2-5	0.001904	0.000941
D11	Nms	0.000400	0.000562
D12	Npas2	0.000027	0.000032
E01	Nr1d1	0.000028	0.000118
E02	Nr1d2	0.000095	0.000032
E03	Nr2f6	0.005448	0.001700
E04	Opn3	0.000077	0.000032
E05	Opn4	0.000100	0.000041
E06	Pax4	0.000267	0.000313
E07	Per1	0.000133	0.000113
E08	Per2	0.000532	0.000200
E09	Per3	0.000600	0.003151
E10	Pou2f1	0.001175	0.000842
E11	Ppara	0.000452	0.000442
E12	Ppargc1a	0.000349	0.000838
F01	Prf1	0.000027	0.000032
F02	Prkaca	0.000066	0.000050
F03	Prkacb	0.000119	0.000032
F04	Prkar1a	0.000377	0.001391
F05	Prkar1b	0.001700	0.001343
F06	Prkar2a	0.000224	0.000086
F07	Prkar2b	0.004831	0.004787
F08	Prkca	0.001407	0.000233
F09	Prkcb	0.001654	0.005601
F10	Prokr2	0.000482	0.000582
F11	Ptgds	0.000294	0.000360
F12	Rora	0.000146	0.000041
G01	Rorb	0.003594	0.006346
G02	Rorc	0.000048	0.000167
G03	Slc9a3	0.000038	0.000092
G04	Smad4	0.000030	0.000037
G05	Sp1	0.000388	0.001473
G06	Srebf1	0.000069	0.000214
G07	Stat5a	0.002382	0.000649
G08	Tfap2a	0.001183	0.005060
G09	Tef	0.006770	0.012633
G10	Tgfb1	0.009753	0.001878
G11	Timeless	0.000411	0.000705
G12	Wee1	0.000474	0.000402
H01	Actb	0.723635	0.718636
H02	B2m	0.676737	0.716978
H03	Gapdh	1.381913	1.391525
H04	Gusb	1.271619	1.583738
H05	Hsp90ab1	0.629961	0.373712

## Sheet: Fold Change
Position	Symbol	Fold Change (comparing to control group)
		Stim1 cKO
		Fold Change
A01	Aanat	2.02
A02	Alas1	1.03
A03	Arntl	3.82
A04	Arntl2	2.53
A05	Bhlhe40	0.18
A06	Bhlhe41	0.18
A07	Camk2a	0.81
A08	Camk2b	0.78
A09	Camk2d	0.47
A10	Camk2g	1.48
A11	Cartpt	3.94
A12	Noct	3.72
B01	Chrnb2	2.73
B02	Clock	3.72
B03	Creb1	2.18
B04	Creb3	0.38
B05	Crx	1.20
B06	Cry1	0.51
B07	Cry2	1.16
B08	Csnk1a1	5.44
B09	Csnk1d	0.63
B10	Csnk1e	0.90
B11	Csnk2a1	0.95
B12	Csnk2a2	3.79
C01	Dbp	2.42
C02	Egr1	0.43
C03	Egr3	9.76
C04	Epo	0.24
C05	Esrra	1.20
C06	Fbxl21	1.33
C07	Fbxl3	8.86
C08	Hebp1	0.50
C09	Hlf	0.70
C10	Htr7	0.61
C11	Irf1	0.92
C12	Kcnma1	0.86
D01	Mapk1	2.41
D02	Mapk14	3.59
D03	Mapk3	1.22
D04	Mat2a	0.85
D05	Mtnr1a	0.74
D06	Mtnr1b	0.73
D07	Myod1	1.39
D08	Ncoa3	0.57
D09	Nfil3	2.24
D10	Nkx2-5	0.49
D11	Nms	1.40
D12	Npas2	1.20
E01	Nr1d1	4.21
E02	Nr1d2	0.34
E03	Nr2f6	0.31
E04	Opn3	0.42
E05	Opn4	0.41
E06	Pax4	1.17
E07	Per1	0.85
E08	Per2	0.38
E09	Per3	5.25
E10	Pou2f1	0.72
E11	Ppara	0.98
E12	Ppargc1a	2.40
F01	Prf1	1.20
F02	Prkaca	0.76
F03	Prkacb	0.27
F04	Prkar1a	3.69
F05	Prkar1b	0.79
F06	Prkar2a	0.39
F07	Prkar2b	0.99
F08	Prkca	0.17
F09	Prkcb	3.39
F10	Prokr2	1.21
F11	Ptgds	1.22
F12	Rora	0.28
G01	Rorb	1.77
G02	Rorc	3.49
G03	Slc9a3	2.43
G04	Smad4	1.23
G05	Sp1	3.79
G06	Srebf1	3.08
G07	Stat5a	0.27
G08	Tfap2a	4.28
G09	Tef	1.87
G10	Tgfb1	0.19
G11	Timeless	1.72
G12	Wee1	0.85
H01	Actb	0.99
H02	B2m	1.06
H03	Gapdh	1.01
H04	Gusb	1.25
H05	Hsp90ab1	0.59

## Sheet: p-value
Position	Symbol	p-value (comparing to control group)
		Stim1 cKO
A01	Aanat	0.068134
A02	Alas1	0.880824
A03	Arntl	0.022445
A04	Arntl2	0.384998
A05	Bhlhe40	0.297695
A06	Bhlhe41	0.075287
A07	Camk2a	0.737304
A08	Camk2b	0.347955
A09	Camk2d	0.069285
A10	Camk2g	0.099579
A11	Cartpt	0.374512
A12	Noct	0.101261
B01	Chrnb2	0.006360
B02	Clock	0.362806
B03	Creb1	0.381704
B04	Creb3	0.084371
B05	Crx	0.111786
B06	Cry1	0.743499
B07	Cry2	0.814222
B08	Csnk1a1	0.127358
B09	Csnk1d	0.642156
B10	Csnk1e	0.635025
B11	Csnk2a1	0.928252
B12	Csnk2a2	0.323195
C01	Dbp	0.386384
C02	Egr1	0.011202
C03	Egr3	0.030109
C04	Epo	0.266438
C05	Esrra	0.111786
C06	Fbxl21	0.150793
C07	Fbxl3	0.031773
C08	Hebp1	0.940935
C09	Hlf	0.747391
C10	Htr7	0.270671
C11	Irf1	0.630652
C12	Kcnma1	0.577026
D01	Mapk1	0.062728
D02	Mapk14	0.006068
D03	Mapk3	0.706908
D04	Mat2a	0.557345
D05	Mtnr1a	0.972423
D06	Mtnr1b	0.785421
D07	Myod1	0.512426
D08	Ncoa3	0.188550
D09	Nfil3	0.000886
D10	Nkx2-5	0.453483
D11	Nms	0.817610
D12	Npas2	0.111786
E01	Nr1d1	0.370750
E02	Nr1d2	0.380262
E03	Nr2f6	0.005080
E04	Opn3	0.155620
E05	Opn4	0.136789
E06	Pax4	0.501909
E07	Per1	0.816789
E08	Per2	0.046747
E09	Per3	0.276527
E10	Pou2f1	0.643113
E11	Ppara	0.909440
E12	Ppargc1a	0.095829
F01	Prf1	0.111786
F02	Prkaca	0.420024
F03	Prkacb	0.377239
F04	Prkar1a	0.411537
F05	Prkar1b	0.360880
F06	Prkar2a	0.168546
F07	Prkar2b	0.916145
F08	Prkca	0.081816
F09	Prkcb	0.378976
F10	Prokr2	0.960851
F11	Ptgds	0.699041
F12	Rora	0.004929
G01	Rorb	0.704399
G02	Rorc	0.003267
G03	Slc9a3	0.214577
G04	Smad4	0.128864
G05	Sp1	0.434420
G06	Srebf1	0.384849
G07	Stat5a	0.003419
G08	Tfap2a	0.018819
G09	Tef	0.435472
G10	Tgfb1	0.002386
G11	Timeless	0.388342
G12	Wee1	0.421296
H01	Actb	0.998621
H02	B2m	0.815751
H03	Gapdh	0.902359
H04	Gusb	0.344630
H05	Hsp90ab1	0.069690

## Sheet: Fold Regulation
Position	Symbol	Up-Down Regulation (comparing to control group)
		Stim1 cKO
		Fold Regulation
A01	Aanat	2.02
A02	Alas1	1.03
A03	Arntl	3.82
A04	Arntl2	2.53
A05	Bhlhe40	-5.53
A06	Bhlhe41	-5.43
A07	Camk2a	-1.24
A08	Camk2b	-1.28
A09	Camk2d	-2.12
A10	Camk2g	1.48
A11	Cartpt	3.94
A12	Noct	3.72
B01	Chrnb2	2.73
B02	Clock	3.72
B03	Creb1	2.18
B04	Creb3	-2.63
B05	Crx	1.20
B06	Cry1	-1.96
B07	Cry2	1.16
B08	Csnk1a1	5.44
B09	Csnk1d	-1.58
B10	Csnk1e	-1.11
B11	Csnk2a1	-1.05
B12	Csnk2a2	3.79
C01	Dbp	2.42
C02	Egr1	-2.32
C03	Egr3	9.76
C04	Epo	-4.18
C05	Esrra	1.20
C06	Fbxl21	1.33
C07	Fbxl3	8.86
C08	Hebp1	-2.01
C09	Hlf	-1.43
C10	Htr7	-1.65
C11	Irf1	-1.09
C12	Kcnma1	-1.16
D01	Mapk1	2.41
D02	Mapk14	3.59
D03	Mapk3	1.22
D04	Mat2a	-1.18
D05	Mtnr1a	-1.36
D06	Mtnr1b	-1.37
D07	Myod1	1.39
D08	Ncoa3	-1.75
D09	Nfil3	2.24
D10	Nkx2-5	-2.02
D11	Nms	1.40
D12	Npas2	1.20
E01	Nr1d1	4.21
E02	Nr1d2	-2.93
E03	Nr2f6	-3.20
E04	Opn3	-2.37
E05	Opn4	-2.43
E06	Pax4	1.17
E07	Per1	-1.18
E08	Per2	-2.66
E09	Per3	5.25
E10	Pou2f1	-1.39
E11	Ppara	-1.02
E12	Ppargc1a	2.40
F01	Prf1	1.20
F02	Prkaca	-1.31
F03	Prkacb	-3.66
F04	Prkar1a	3.69
F05	Prkar1b	-1.27
F06	Prkar2a	-2.60
F07	Prkar2b	-1.01
F08	Prkca	-6.05
F09	Prkcb	3.39
F10	Prokr2	1.21
F11	Ptgds	1.22
F12	Rora	-3.52
G01	Rorb	1.77
G02	Rorc	3.49
G03	Slc9a3	2.43
G04	Smad4	1.23
G05	Sp1	3.79
G06	Srebf1	3.08
G07	Stat5a	-3.67
G08	Tfap2a	4.28
G09	Tef	1.87
G10	Tgfb1	-5.19
G11	Timeless	1.72
G12	Wee1	-1.18
H01	Actb	-1.01
H02	B2m	1.06
H03	Gapdh	1.01
H04	Gusb	1.25
H05	Hsp90ab1	-1.69
